# Supplementary material for: The Psychometric Properties of the DASS-21 and Its Association with Problematic Internet Use among Chinese College Freshmen
Source: Healthcare (Basel). 2023 Feb 27;11(5):700. doi: 10.3390/healthcare11050700 (PMC10000485; doi:10.3390/healthcare11050700)
Supplement: Supplementary file 1 [file healthcare-11-00700-s001.zip]

Archive with 1 entries (1 files):
- healthcare-2124403-supplementary.pdf
